# Supplementary material for: Zooming in: PAGE-Northern Blot Helps to Analyze Anti-Sense Transcripts Originating from Human rIGS under Transcriptional Stress
Source: Noncoding RNA. 2021 Aug 24;7(3):50. doi: 10.3390/ncrna7030050 (PMC8395900; doi:10.3390/ncrna7030050)
Supplement: Supplementary file 1 [file ncrna-07-00050-s001.zip]

Archive with 3 entries (3 files):
- Supplementary file S1.txt
- Supplementary file S2.txt
- Supplementary file S3.xlsx
