# Supplementary material for: Zooming in: PAGE-Northern Blot Helps to Analyze Anti-Sense Transcripts Originating from Human rIGS under Transcriptional Stress
Source: Noncoding RNA. 2021 Aug 24;7(3):50. doi: 10.3390/ncrna7030050 (PMC8395900; doi:10.3390/ncrna7030050)
Supplement: Supplementary file 1 [file ncrna-07-00050-s001.zip › Supplementary file S1.txt]

> C1AA [organism=homo sapiens] [clone 1] 3'RACE of IGS40 transcript from alpha-amanitin treated HEK293 cells
ACGCTCGGTTCATTTACACACATAAATACGACGCTTTTCATACGTAAAATAAACGTCTTTATCGACGATCCCTTCTTTATAGAGCGATGTGTATTTATTTGTATAACACAGACACCTACATCTATCATACAGAAGTCTATTTCCATACAACCGATACGTATTTACCATACGCAAGAGTATTCAATGCAGAGATACACGTTGTCGTTGTTTGCATATAAGCGTACAGAAACGTTTACATTAATACATATAAGTAAACGCGTGGAAACGAAAGAAATAAAAAAGCGAAATGAGTCAACAGGCCGGGCACGGTGGCTCACGCCCGTCATCCCAGCACTTCGAGAGGCCGAGGTGGGCGCATCACAGGAGGTCGGGAGTTGGAGACCAGCCTGAGCAACATGGAGAGACACGGCGTGCCTACTAAAAACACAAACATCAGCCAAGCCAGGCGTGGGGGTGCCTCCCTGTCATCCCCGCTAATCGGGAGGCTGAGGCAGGAGAAGCGCTCGAACCCGGGAGGCGGAAGGTGCGGTGAGCCAAGACCGCGCCATTGCACTCTAGCCGTGGAAACAAGAGTGAAACTCTGTCTCAAAAGGACGAAACAGAAAGAAAGAAAGAAAGGAAGGAAGGAAGGAAGGAAGGAAGGAAGAAAGAAAGAAAAGAAAGAAGGAATGAATG
> C2AA [organism=homo sapiens] [clone 2] 3'RACE of IGS40 transcript from alpha-amanitin treated HEK293 cells
TACGCTCGGTTCATTTACACACATAAATACGAGGCTTTTCATACGTAAAGTAAACGTCTTTATCGACGATCCCTTCTTTATAGAGCGATGTGTATTTATTTGTATAACACAAACACCTACATCTATCATACAGAAGTCTATTTCCATACAACCGATACGTATTTACCATACGCAAGAGTATTCAATGCAGAGATACACGTTGTCGTTGTTTGCATATAAGCGTACAGAAACGTTTACATTAATACATATAAGTAAACGCGTGGAAACGAAAGAAATAAAAAAGCGAAATGAGTCAACAGGCCGGGCACGGTGGCTCACGCCCGTCATCCCAGCACTTCGAGAGGCCGAGGTGGGCGCATCACAGGAGGTCGGGAGTTGGAGACCAGCCTGAGCAACATGGAGAGACACGGCGTGCCTACTAAAAACACAAACATCAGCCAAGCCAGGCGTGGGGGTGCCTCCCTGTAATCCCCGCTAATCGGGAGGCTGAGGCAGGAGAAGCGCTCGAACCCGGGAGGCGGAAGGTGCGGTGAGCCAAGATCGCGCCATTGCACTCTAGCCGTGGAAACAAGAGTGAAACTCTGTCTCAAAAGGACGAAACAGAAAGAAAGAAAGAAAGAAAGAAAGAAAGAAAGAAAGAAAGAAAGATAGATAGAAAGAAAGAAAGAAAGAAAGGAAAGAAAGAAAGAATGAATGAATGAAAGAAAAGAAAGCAAGAAAG
> C1NT [organism=homo sapiens] [clone 1] 3'RACE of IGS40 transcript from non alpha-amanitin treated HEK293 cells
TACGCTCGGTTCATTTACACACATAAATACGACGCTTTTCATACGTAAAATAAACGTCTTTATCGACGATCCCTTCTTTATAGAGCGATGTGTATTTATTTGTATGACACAAACACCTACATCTATCATACAGAAGTCTATTTCCATACAACCGATACGTATTTACCATACGCAAGAGTATTCAATGCAGAGATACACGTTGTCGTTGTTTGCATATAGGCGTACAGAAACGTTTACATTAATACATATAAGTAAACGCGTGGAAACGAAAGAAATAAAAAAGCGAAATGAGTCAACAGGCCGGGCACGGTGGCTCACGCCCGTCATCCCAGCACTTCGAGAGGCCGAGGTGGGCGCATCACAGGAGGTCGGGAGTTGGAGACCAGCCTGAGCAACATGGAGAGACACGGCGTGCCTACTAAAAACACAAACATCAGCCAAGCCAGGCGTGGGGGTGCCTCCCTGTAATCCCCGCTAATCGGGAGGCTGAGGCAGGAGAAGCGCTCGAACCCGGGAGGCGGAAGGTGCGGTGAGCCAAGATCGCGCCATTGCACTCTAGCCGTGGAAACAAGAGTGAAACTCTGTCTCAAAAGGACGAAACAGAAAGAAAGAAAGAAAGAAAG
> C2NT [organism=homo sapiens] [clone 2] 3'RACE of IGS40 transcript from non alpha-amanitin treated HEK293 cells
TACGCTCGGTTCATTTACACACATAAATACGACGCTTTTCATACGTAAAATAAACGTCTTTATCGACGATCCCTTCTTTATAGAGCGATGTGTATTTATTTGTATAACACAGACACCTACATCTATCATACAGAAGTCTATTTCCATACAACCGATGCGTATTTACCATACGCAAGAGTATTCAATGCAGAGATACACGTTGTCGTTGTTTGCATATAAGCGTACAGAAACGTTTACATTAATACATATAAGTAAACGCGTGGAAACGAAAGAAATAAAAAAGCGAAATGAGTCAACAGGCCGGGCACGGTGGCTCACGCCCGTCATCCCAGCACTTCGAGAGGCCGAGGTGGGCGCATCACAGGAGGTCGGGAGTTGGAGACCAGCCTGAGCAACATGGAGAGACACGGCGTGCCTACTAAAAACACAAACATCAGCCAAGCCAGGCGTGGGGGTGCCTCCCTGTCATCCCCGCTAATCGGGAGGCTGAGGCAGGAGAAGCGCTCGAACCCGGGAGGCGGAAGGTGCGGTGAGCCAAGACCGCGCCATTGCACTCTAGCCGTGGAAACAAGAGTGAAACTCTGTCTCAAAAGGACGAAACAG
