# Supplementary material for: Zooming in: PAGE-Northern Blot Helps to Analyze Anti-Sense Transcripts Originating from Human rIGS under Transcriptional Stress
Source: Noncoding RNA. 2021 Aug 24;7(3):50. doi: 10.3390/ncrna7030050 (PMC8395900; doi:10.3390/ncrna7030050)
Supplement: Supplementary file 1 [file ncrna-07-00050-s001.zip › Supplementary file S2.txt]

CLUSTAL multiple sequence alignment by MUSCLE (3.8)


C1AA            -ACGCTCGGTTCATTTACACACATAAATACGACGCTTTTCATACGTAAAATAAACGTCTT
C2NT            TACGCTCGGTTCATTTACACACATAAATACGACGCTTTTCATACGTAAAATAAACGTCTT
C2AA            TACGCTCGGTTCATTTACACACATAAATACGAGGCTTTTCATACGTAAAGTAAACGTCTT
C1NT            TACGCTCGGTTCATTTACACACATAAATACGACGCTTTTCATACGTAAAATAAACGTCTT
                 ******************************* **************** **********

C1AA            TATCGACGATCCCTTCTTTATAGAGCGATGTGTATTTATTTGTATAACACAGACACCTAC
C2NT            TATCGACGATCCCTTCTTTATAGAGCGATGTGTATTTATTTGTATAACACAGACACCTAC
C2AA            TATCGACGATCCCTTCTTTATAGAGCGATGTGTATTTATTTGTATAACACAAACACCTAC
C1NT            TATCGACGATCCCTTCTTTATAGAGCGATGTGTATTTATTTGTATGACACAAACACCTAC
                ********************************************* ***** ********

C1AA            ATCTATCATACAGAAGTCTATTTCCATACAACCGATACGTATTTACCATACGCAAGAGTA
C2NT            ATCTATCATACAGAAGTCTATTTCCATACAACCGATGCGTATTTACCATACGCAAGAGTA
C2AA            ATCTATCATACAGAAGTCTATTTCCATACAACCGATACGTATTTACCATACGCAAGAGTA
C1NT            ATCTATCATACAGAAGTCTATTTCCATACAACCGATACGTATTTACCATACGCAAGAGTA
                ************************************ ***********************

C1AA            TTCAATGCAGAGATACACGTTGTCGTTGTTTGCATATAAGCGTACAGAAACGTTTACATT
C2NT            TTCAATGCAGAGATACACGTTGTCGTTGTTTGCATATAAGCGTACAGAAACGTTTACATT
C2AA            TTCAATGCAGAGATACACGTTGTCGTTGTTTGCATATAAGCGTACAGAAACGTTTACATT
C1NT            TTCAATGCAGAGATACACGTTGTCGTTGTTTGCATATAGGCGTACAGAAACGTTTACATT
                ************************************** *********************

C1AA            AATACATATAAGTAAACGCGTGGAAACGAAAGAAATAAAAAAGCGAAATGAGTCAACAGG
C2NT            AATACATATAAGTAAACGCGTGGAAACGAAAGAAATAAAAAAGCGAAATGAGTCAACAGG
C2AA            AATACATATAAGTAAACGCGTGGAAACGAAAGAAATAAAAAAGCGAAATGAGTCAACAGG
C1NT            AATACATATAAGTAAACGCGTGGAAACGAAAGAAATAAAAAAGCGAAATGAGTCAACAGG
                ************************************************************

C1AA            CCGGGCACGGTGGCTCACGCCCGTCATCCCAGCACTTCGAGAGGCCGAGGTGGGCGCATC
C2NT            CCGGGCACGGTGGCTCACGCCCGTCATCCCAGCACTTCGAGAGGCCGAGGTGGGCGCATC
C2AA            CCGGGCACGGTGGCTCACGCCCGTCATCCCAGCACTTCGAGAGGCCGAGGTGGGCGCATC
C1NT            CCGGGCACGGTGGCTCACGCCCGTCATCCCAGCACTTCGAGAGGCCGAGGTGGGCGCATC
                ************************************************************

C1AA            ACAGGAGGTCGGGAGTTGGAGACCAGCCTGAGCAACATGGAGAGACACGGCGTGCCTACT
C2NT            ACAGGAGGTCGGGAGTTGGAGACCAGCCTGAGCAACATGGAGAGACACGGCGTGCCTACT
C2AA            ACAGGAGGTCGGGAGTTGGAGACCAGCCTGAGCAACATGGAGAGACACGGCGTGCCTACT
C1NT            ACAGGAGGTCGGGAGTTGGAGACCAGCCTGAGCAACATGGAGAGACACGGCGTGCCTACT
                ************************************************************

C1AA            AAAAACACAAACATCAGCCAAGCCAGGCGTGGGGGTGCCTCCCTGTCATCCCCGCTAATC
C2NT            AAAAACACAAACATCAGCCAAGCCAGGCGTGGGGGTGCCTCCCTGTCATCCCCGCTAATC
C2AA            AAAAACACAAACATCAGCCAAGCCAGGCGTGGGGGTGCCTCCCTGTAATCCCCGCTAATC
C1NT            AAAAACACAAACATCAGCCAAGCCAGGCGTGGGGGTGCCTCCCTGTAATCCCCGCTAATC
                ********************************************** *************

C1AA            GGGAGGCTGAGGCAGGAGAAGCGCTCGAACCCGGGAGGCGGAAGGTGCGGTGAGCCAAGA
C2NT            GGGAGGCTGAGGCAGGAGAAGCGCTCGAACCCGGGAGGCGGAAGGTGCGGTGAGCCAAGA
C2AA            GGGAGGCTGAGGCAGGAGAAGCGCTCGAACCCGGGAGGCGGAAGGTGCGGTGAGCCAAGA
C1NT            GGGAGGCTGAGGCAGGAGAAGCGCTCGAACCCGGGAGGCGGAAGGTGCGGTGAGCCAAGA
                ************************************************************

C1AA            CCGCGCCATTGCACTCTAGCCGTGGAAACAAGAGTGAAACTCTGTCTCAAAAGGACGAAA
C2NT            CCGCGCCATTGCACTCTAGCCGTGGAAACAAGAGTGAAACTCTGTCTCAAAAGGACGAAA
C2AA            TCGCGCCATTGCACTCTAGCCGTGGAAACAAGAGTGAAACTCTGTCTCAAAAGGACGAAA
C1NT            TCGCGCCATTGCACTCTAGCCGTGGAAACAAGAGTGAAACTCTGTCTCAAAAGGACGAAA
                 ***********************************************************

C1AA            CAGAAAGAAAGAAAGAAAGGAAGGAAGGAAGGA--------------------AGGAAGG
C2NT            CAG---------------------------------------------------------
C2AA            CAGAAAGAAAGAAAGAAAGAAAGAAAGAAAGAAAGAAAGAAAGAAAGATAGATAGAAAGA
C1NT            CAGAAAGAAAGAAAGAAAGAAAG-------------------------------------
                ***                                                         

C1AA            AAGGAAGAAAGAAAGAAAAGAAAGAAGGAATGAATG------------------------
C2NT            ------------------------------------------------------------
C2AA            AAGAAAGAAAGAAAGGAAAGAAAGAAAGAATGAATGAATGAAAGAAAAGAAAGCAAGAAA
C1NT            ------------------------------------------------------------
                                                                            

C1AA            -
C2NT            -
C2AA            G
C1NT            -
                 
