# Supplementary material for: Zooming in: PAGE-Northern Blot Helps to Analyze Anti-Sense Transcripts Originating from Human rIGS under Transcriptional Stress
Source: Noncoding RNA. 2021 Aug 24;7(3):50. doi: 10.3390/ncrna7030050 (PMC8395900; doi:10.3390/ncrna7030050)
Supplement: Supplementary file 1 [file ncrna-07-00050-s001.zip › Supplementary file S3.xlsx]

## Sheet: Table
		slices
primer pair	sample	s1	s2	s3	s4	s5	s6	s7	s8	s9
A	alpha-amanitin treated	31.9858	30.0079	30.9114	31.9952	33.7682	32.8509	36.2111	33.5412	34.9149
A	control (non-treated)	32.3773	32.296	32.9341	32.5397	34.1343	32.4882	34.9756	34.6638	35.6485
primer pair	sample	s1	s2	s3	s4	s5	s6	s7	s8	s9
B	alpha-amanitin treated	31.2742	28.9194	29.5963	31.0747	32.0805	30.9414	35.9121	33.3716	33.9682
B	control (non-treated)	28.9442	30.1702	30.7565	30.2307	32.9329	30.5949	33.125	31.4182	35.6646
primer pair	sample	s1	s2	s3	s4	s5	s6	s7	s8	s9
C	alpha-amanitin treated	32.1757	28.6687	28.9094	31.9303	34.1308	30.3163	35.3837	32.6794	34.7202
C	control (non-treated)	27.909	29.2503	29.9212	29.424	31.5157	30.0361	31.0591	31.2686	33.8708
primer pair	sample	s1	s2	s3	s4	s5	s6	s7	s8	s9
18S	alpha-amanitin treated	25.276	23.1861	22.7673	22.9508	24.768	19.4635	15.3707	17.9156	26.116
18S	control (non-treated)	25.279	24.7684	20.6021	20.1914	19.9714	16.2039	11.9415	15.0501	25.0715
primer pair	sample	s1	s2	s3	s4	s5	s6	s7	s8	s9
GAPDH	alpha-amanitin treated	30.0102	28.486	29.7527	30.9354	33.3446	30.4694	29.9522	23.6539	32.8888
GAPDH	control (non-treated)	20.1517	19.6406	18.2094	19.3104	21.7664	20.7794	22.5557	19.6689	23.8775
primer pair	sample	s1	s2	s3	s4	s5	s6	s7	s8	s9
5S	alpha-amanitin treated	32.2055	30.1825	32.4728	33.5832	34.9419	33.7646	34.6941	32.6506	25.0353
5S	control (non-treated)	30.6772	29.9814	30.086	31.3711	31.2316	30.3034	31.8029	27.9854	19.7694

## Sheet: two-factor ANOVA
Two-factor ANOVA test without replication for primer pair A
Summary	Count	Sum	Average	Variation
alpha-amanitin denatured	9	296.187	32.9096	3.77039
control denatured	9	302.057	33.5619	1.68646
s1	2	64.3631	32.1815	0.0766333
s2	2	62.3039	31.152	2.61774
s3	2	63.8455	31.9228	2.04561
s4	2	64.5349	32.2674	0.148236
s5	2	67.9026	33.9513	0.0670203
s6	2	65.3391	32.6695	0.0657706
s7	2	71.1867	35.5934	0.763311
s8	2	68.2049	34.1025	0.630129
s9	2	70.5634	35.2817	0.269051
ANOVA
Source of variation	SS	df	MS	F	P-value	F crit
Sample	1.9148	1	1.9148	3.21228	0.110852	5.31766
Columns	38.8861	8	4.86076	8.15443	0.00379227	3.4381
Error rate	4.76871	8	0.596088
Total	45.5696	17
Two-factor ANOVA test without replication for primer pair B
Summary	Count	Sum	Average	Variation
alpha-amanitin denatured	9	287.138	31.9042	4.84439
control denatured	9	283.837	31.5375	4.1645
s1	2	60.2183	30.1092	2.71444
s2	2	59.0896	29.5448	0.78223
s3	2	60.3527	30.1764	0.673054
s4	2	61.3053	30.6527	0.35615
s5	2	65.0134	32.5067	0.36333
s6	2	61.5363	30.7682	0.0600121
s7	2	69.037	34.5185	3.88398
s8	2	64.7899	32.3949	1.90791
s9	2	69.6328	34.8164	1.43902
ANOVA
Source of variation	SS	df	MS	F	P-value	F crit
Sample	0.605371	1	0.605371	0.418408	0.535846	5.31766
Columns	60.4964	8	7.56205	5.22659	0.0154557	3.4381
Error rate	11.5747	8	1.44684
Total	72.6765	17
Two-factor ANOVA test without replication for primer pair C
Summary	Count	Sum	Average	Variation
alpha-amanitin denatured	9	288.914	32.1016	5.90976
control denatured	9	274.255	30.4727	2.90919
s1	2	60.0846	30.0423	9.10225
s2	2	57.9189	28.9595	0.169139
s3	2	58.8306	29.4153	0.511851
s4	2	61.3543	30.6771	3.14063
s5	2	65.6465	32.8232	3.41945
s6	2	60.3523	30.1762	0.0392542
s7	2	66.4428	33.2214	9.35098
s8	2	63.948	31.974	0.995161
s9	2	68.591	34.2955	0.360801
ANOVA
Source of variation	SS	df	MS	F	P-value	F crit
Sample	11.9392	1	11.9392	6.30442	0.0363222	5.31766
Columns	55.4013	8	6.92517	3.65678	0.0425114	3.4381
Error rate	15.1503	8	1.89379
Total	82.4908	17
Two-factor ANOVA test without replication for primer pair 18S
Summary	Count	Sum	Average	Variation
alpha-amanitin denatured	9	197.814	21.9793	13.1618
control denatured	9	179.079	19.8977	22.5602
s1	2	50.555	25.2775	4.51223e-06
s2	2	47.9544	23.9772	1.25186
s3	2	43.3694	21.6847	2.34415
s4	2	43.1422	21.5711	3.80731
s5	2	44.7394	22.3697	11.5034
s6	2	35.6674	17.8337	5.31255
s7	2	27.3123	13.6561	5.87963
s8	2	32.9658	16.4829	4.10553
s9	2	51.1875	25.5937	0.545431
ANOVA
Source of variation	SS	df	MS	F	P-value	F crit
Sample	19.4993	1	19.4993	10.2288	0.0126456	5.31766
Columns	270.526	8	33.8157	17.7388	0.000249097	3.4381
Error rate	15.2505	8	1.90632
Total	305.275	17
Two-factor ANOVA test without replication for primer pair GAPDH
Summary	Count	Sum	Average	Variation
alpha-amanitin denatured	9	269.493	29.9437	7.90347
control denatured	9	185.96	20.6622	3.16134
s1	2	50.1619	25.081	48.5944
s2	2	48.1266	24.0633	39.1208
s3	2	47.9621	23.9811	66.6242
s4	2	50.2458	25.1229	67.5709
s5	2	55.111	27.5555	67.0278
s6	2	51.2488	25.6244	46.9474
s7	2	52.5078	26.2539	27.354
s8	2	43.3228	21.6614	7.93989
s9	2	56.7663	28.3831	40.602
ANOVA
Source of variation	SS	df	MS	F	P-value	F crit
Sample	387.655	1	387.655	128.541	3.30066e-06	5.31766
Columns	64.3921	8	8.04902	2.66895	0.0932669	3.4381
Error rate	24.1264	8	3.0158
Total	476.173	17
Two-factor ANOVA test without replication for primer pair 5S
Summary	Count	Sum	Average	Variation
alpha-amanitin denatured	9	289.531	32.1701	9.22153
control denatured	9	263.208	29.2454	13.8506
s1	2	62.8828	31.4414	1.16783
s2	2	60.1639	30.082	0.020212
s3	2	62.5588	31.2794	2.8484
s4	2	64.9543	32.4771	2.44686
s5	2	66.1736	33.0868	6.88316
s6	2	64.068	32.034	5.99001
s7	2	66.497	33.2485	4.17965
s8	2	60.636	30.318	10.8821
s9	2	44.8047	22.4024	13.8652
ANOVA
Source of variation	SS	df	MS	F	P-value	F crit
Sample	38.4922	1	38.4922	31.4508	0.000505452	5.31766
Columns	174.786	8	21.8482	17.8515	0.000243386	3.4381
Error rate	9.79111	8	1.22389
Total	223.069	17

## Sheet: multiple comparison Tukey test
Primer pair A, q=8,12					Primer pair B, q=7,325					Primer pair С, q=5,595					Primer pair 18S, q=10,14					Primer pair GAPDH, q=4,873					Primer pair 5S, q=10,14
comparison	absolute difference	critical range	result: 1 significant, 0 - not significant		comparison	absolute difference	critical range	result: 1 significant, 0 - not significant		comparison	absolute difference	critical range	result: 1 significant, 0 - not significant		comparison	absolute difference	critical range	result: 1 significant, 0 - not significant		comparison	absolute difference	critical range	result: 1 significant, 0 - not significant		comparison	absolute difference	critical range	result: 1 significant, 0 - not significant
s1 to s2	1.02957	2.53176	0		s1 to s2	0.56438	2.84867	0		s1 to s2	1.08285	2.08224	0		s1 to s2	1.30031	8.33896	0		s1 to s2	1.01766	1.95516	0		s1 to s2	1.35942	6.70287	0
s1 to s3	0.258773		0		s1 to s3	0.0672007		0		s1 to s3	0.626994		0		s1 to s3	3.59283		0		s1 to s3	1.09989		0		s1 to s3	0.161982		0
s1 to s4	0.085907		0		s1 to s4	0.543507		0		s1 to s4	0.634818		0		s1 to s4	3.7064		0		s1 to s4	0.0419464		0		s1 to s4	1.03575		0
s1 to s5	1.76975		0		s1 to s5	2.39755		0		s1 to s5	2.78093		1		s1 to s5	2.90783		0		s1 to s5	2.47455		1		s1 to s5	1.64539		0
s1 to s6	0.487987		0		s1 to s6	0.658996		0		s1 to s6	0.133848		0		s1 to s6	7.44382		0		s1 to s6	0.543433		0		s1 to s6	0.59262		0
s1 to s7	3.41182		1		s1 to s7	4.40934		1		s1 to s7	3.17906		1		s1 to s7	11.6214		1		s1 to s7	1.17295		0		s1 to s7	1.8071		0
s1 to s8	1.92093		0		s1 to s8	2.28577		0		s1 to s8	1.93168		0		s1 to s8	8.79464		1		s1 to s8	3.41957		1		s1 to s8	1.12339		0
s1 to s9	3.10015		1		s1 to s9	4.70725		1		s1 to s9	4.25318		1		s1 to s9	0.316229		0		s1 to s9	3.30218		1		s1 to s9	9.03903		1
s2 to s3	0.770797		0		s2 to s3	0.63158		0		s2 to s3	0.455858		0		s2 to s3	2.29252		0		s2 to s3	0.0822344		0		s2 to s3	1.19744		0
s2 to s4	1.11548		0		s2 to s4	1.10789		0		s2 to s4	1.71767		0		s2 to s4	2.40609		0		s2 to s4	1.0596		0		s2 to s4	2.39517		0
s2 to s5	2.79932		1		s2 to s5	2.96193		1		s2 to s5	3.86379		1		s2 to s5	1.60752		0		s2 to s5	3.49221		1		s2 to s5	3.00481		0
s2 to s6	1.51756		0		s2 to s6	1.22338		0		s2 to s6	1.2167		0		s2 to s6	6.14352		0		s2 to s6	1.56109		0		s2 to s6	1.95204		0
s2 to s7	4.44139		1		s2 to s7	4.97372		1		s2 to s7	4.26192		1		s2 to s7	10.3211		1		s2 to s7	2.19061		1		s2 to s7	3.16652		0
s2 to s8	2.9505		1		s2 to s8	2.85015		1		s2 to s8	3.01453		1		s2 to s8	7.49433		0		s2 to s8	2.40192		1		s2 to s8	0.236025		0
s2 to s9	4.12972		1		s2 to s9	5.27163		1		s2 to s9	5.33604		1		s2 to s9	1.61654		0		s2 to s9	4.31984		1		s2 to s9	7.67961		1
s3 to s4	0.34468		0		s3 to s4	0.476306		0		s3 to s4	1.26181		0		s3 to s4	0.113571		0		s3 to s4	1.14184		0		s3 to s4	1.19773		0
s3 to s5	2.02853		0		s3 to s5	2.33035		0		s3 to s5	3.40793		1		s3 to s5	0.685002		0		s3 to s5	3.57445		1		s3 to s5	1.80737		0
s3 to s6	0.746759		0		s3 to s6	0.591795		0		s3 to s6	0.760842		0		s3 to s6	3.85099		0		s3 to s6	1.64332		0		s3 to s6	0.754601		0
s3 to s7	3.6706		1		s3 to s7	4.34214		1		s3 to s7	3.80606		1		s3 to s7	8.02856		0		s3 to s7	2.27284		1		s3 to s7	1.96908		0
s3 to s8	2.1797		0		s3 to s8	2.21857		0		s3 to s8	2.55868		1		s3 to s8	5.20181		0		s3 to s8	2.31968		1		s3 to s8	0.961411		0
s3 to s9	3.35892		1		s3 to s9	4.64005		1		s3 to s9	4.88018		1		s3 to s9	3.90906		0		s3 to s9	4.40208		1		s3 to s9	8.87705		1
s4 to s5	1.68385		0		s4 to s5	1.85404		0		s4 to s5	2.14612		1		s4 to s5	0.798573		0		s4 to s5	2.43261		1		s4 to s5	0.609637		0
s4 to s6	0.40208		0		s4 to s6	0.115489		0		s4 to s6	0.50097		0		s4 to s6	3.73742		0		s4 to s6	0.501487		0		s4 to s6	0.443133		0
s4 to s7	3.32592		1		s4 to s7	3.86584		1		s4 to s7	2.54425		1		s4 to s7	7.91499		0		s4 to s7	1.13101		0		s4 to s7	0.771349		0
s4 to s8	1.83502		0		s4 to s8	1.74226		0		s4 to s8	1.29686		0		s4 to s8	5.08823		0		s4 to s8	3.46152		1		s4 to s8	2.15915		0
s4 to s9	3.01424		1		s4 to s9	4.16374		1		s4 to s9	3.61837		1		s4 to s9	4.02263		0		s4 to s9	3.26024		1		s4 to s9	10.0748		1
s5 to s6	1.28177		0		s5 to s6	1.73855		0		s5 to s6	2.64709		1		s5 to s6	4.536		0		s5 to s6	1.93112		0		s5 to s6	1.05277		0
s5 to s7	1.64207		0		s5 to s7	2.0118		0		s5 to s7	0.39813		0		s5 to s7	8.71356		1		s5 to s7	1.3016		0		s5 to s7	0.161712		0
s5 to s8	0.151178		0		s5 to s8	0.111778		0		s5 to s8	0.849253		0		s5 to s8	5.88681		0		s5 to s8	5.89413		1		s5 to s8	2.76878		0
s5 to s9	1.33039		0		s5 to s9	2.3097		0		s5 to s9	1.47225		0		s5 to s9	3.22406		0		s5 to s9	0.82763		0		s5 to s9	10.6844		1
s6 to s7	2.92384		1		s6 to s7	3.75035		1		s6 to s7	3.04522		1		s6 to s7	4.17757		0		s6 to s7	0.629519		0		s6 to s7	1.21448		0
s6 to s8	1.43295		0		s6 to s8	1.62677		0		s6 to s8	1.79783		0		s6 to s8	1.35081		0		s6 to s8	3.96301		1		s6 to s8	1.71601		0
s6 to s9	2.61216		1		s6 to s9	4.04825		1		s6 to s9	4.11934		1		s6 to s9	7.76005		0		s6 to s9	2.75875		1		s6 to s9	9.63165		1
s7 to s8	1.49089		0		s7 to s8	2.12357		0		s7 to s8	1.24738		0		s7 to s8	2.82676		0		s7 to s8	4.59253		1		s7 to s8	2.93049		0
s7 to s9	0.311674		0		s7 to s9	0.297905		0		s7 to s9	1.07412		0		s7 to s9	11.9376		1		s7 to s9	2.12923		1		s7 to s9	10.8461		1
s8 to s9	1.17922		0		s8 to s9	2.42148		0		s8 to s9	2.3215		1		s8 to s9	9.11086		1		s8 to s9	6.72176		1		s8 to s9	7.91564		1
